# Supplementary material for: A post-gene silencing bioinformatics protocol for plant-defence gene validation and underlying process identification: case study of the Arabidopsis thaliana NPR1
Source: BMC Plant Biol. 2017 Nov 23;17:218. doi: 10.1186/s12870-017-1151-y (PMC5701366; doi:10.1186/s12870-017-1151-y)
Supplement: Supplementary file 1 — Experimental data from Arabidopsis wild type and npr1 mutant plants. Leaf bacteria spore count (phenotype) dataset of 31 Arabidopsis wild type (control) and 29 npr1 mutant (case) plants 48 h post Pst-DC3000 infection. (XLS 10 kb) [file 12870_2017_1151_MOESM1_ESM.xls]

## Sheet: npr1_mutant
Plant ID	Leaf_1	Leaf_2	Leaf_3
1	159900	152064	305251
2	166391	228112	146518
3	166309	132697	100064
4	152874	145413	183313
5	180578	245489	139820
6	231399	206637	170591
7	138661	161926	26461
8	108104	215117	198391
9	187966	111462	168462
10	93168	151727	18942
11	114907	57826	49489
12	186383	143199	95572
13	41058	111063	32869
14	267653	125051	188184
15	225651	108471	197509
16	272873	240212	135227
17	111121	175571	148243
18	168473	150605	75943
19	152758	76043	165437
20	165290	208392	214688
21	146904	113037	172965
22	91574	49868	125748
23	147041	104308	169482
24	79503	104525	136631
25	133066	85121	182980
26	178064	165247	178610
27	396973	216704	250826
28	150998	150455	257092
29	383412	188367	204556

## Sheet: wild_type
Plant ID	Leaf_1	Leaf_2	Leaf_3
1	49858	134412	64411
2	47619	52561	26148
3	20391	69981	38476
4	36488	35291	66969
5	33984	33207	70272
6	27428	26148	34385
7	54072	72253	17660
8	51115	37030	36187
9	51027	64575	32892
10	55245	24350	62430
11	100960	50950	54341
12	36070	30498	71443
13	32747	35898	113510
14	16031	67430	42096
15	44270	36873	150513
16	49324	36673	34897
17	39922	57885	17792
18	24125	19265	21896
19	23756	15060	31082
20	12028	33921	27843
21	19114	76794	24097
22	17613	16929	49122
23	41022	12553	22401
24	16034	24891	33079
25	18823	24535	28533
26	26476	10181	13846
27	73244	57332	28438
28	78339	20513	16308
29	49858	134412	64411
30	47619	52561	26148
31	20391	69981	38476
